# Supplementary material for: Proteomics as a new tool to study fingermark ageing in forensics
Source: Sci Rep. 2018 Nov 6;8:16425. doi: 10.1038/s41598-018-34791-z (PMC6219553; doi:10.1038/s41598-018-34791-z)
Supplement: Supplementary file 2 — TableS3 [file 41598_2018_34791_MOESM2_ESM.xlsx]

## Sheet: Saliva
Table S3. List of identified proteins in fingermarks originating from fingers contaminated with saliva
Accession	Description	Gene Name	#Validated Peptides	#Validated Spectra	#Unique peptides	Search*
O43707	Alpha-actinin-4 (ACTN4_HUMAN)	ACTN4	3	9	3	P1
O76013	Keratin, type I cuticular Ha6 (KRT36_HUMAN)	KRT36	7	13	6	P1
O95969	Secretoglobin family 1D member 2 (SG1D2_HUMAN)	SCGB1D2	3	8	3	P1
P01036	Cystatin-S (CYTS_HUMAN)	CST4	6	136	4	P1
P01037	Cystatin-SN (CYTN_HUMAN)	CST1	6	142	4	P1
P01040	Cystatin-A (CYTA_HUMAN)	CSTA	2	11	2	P1
P02533	Keratin, type I cytoskeletal 14 (K1C14_HUMAN)	KRT14	12	53	5	P1
P02538	Keratin, type II cytoskeletal 6A (K2C6A_HUMAN)	KRT6A	24	129	4	P1
P02768	Serum albumin (ALBU_HUMAN)	ALB	21	112	21	P1
P02788	Lactotransferrin (TRFL_HUMAN)	LTF	7	19	7	P1
P04259	Keratin, type II cytoskeletal 6B (K2C6B_HUMAN)	KRT6B	23	119	3	P1
P04264	Keratin, type II cytoskeletal 1 (K2C1_HUMAN)	KRT1	21	136	17	P1
P04406	Glyceraldehyde-3-phosphate dehydrogenase (G3P_HUMAN)	GAPDH	2	6	2	P1
P04745	Alpha-amylase 1 (AMY1_HUMAN)	AMY1A	17	138	17	P1
P05109	Protein S100-A8 (S10A8_HUMAN)	S100A8	2	6	2	P1
P06702	Protein S100-A9 (S10A9_HUMAN)	S100A9	4	15	4	P1
P08779	Keratin, type I cytoskeletal 16 (K1C16_HUMAN)	KRT16	15	72	8	P1
P10599	Thioredoxin (THIO_HUMAN)	TXN	4	26	4	P1
P12273	Prolactin-inducible protein (PIP_HUMAN)	PIP	7	90	7	P1
P13645	Keratin, type I cytoskeletal 10 (K1C10_HUMAN)	KRT10	20	99	17	P1
P13646	Keratin, type I cytoskeletal 13 (K1C13_HUMAN)	KRT13	22	109	13	P1
P13647	Keratin, type II cytoskeletal 5 (K2C5_HUMAN)	KRT5	18	84	11	P1
P14923	Junction plakoglobin (PLAK_HUMAN)	JUP	3	11	3	P1
P15924	Desmoplakin (DESP_HUMAN)	DSP	22	54	22	P1
P19013	Keratin, type II cytoskeletal 4 (K2C4_HUMAN)	KRT4	25	145	21	P1
P25311	Zinc-alpha-2-glycoprotein (ZA2G_HUMAN)	AZGP1	9	51	9	P1
P31025	Lipocalin-1 (LCN1_HUMAN)	LCN1	4	16	4	P1
P31151	Protein S100-A7 (S10A7_HUMAN)	S100A7	2	6	2	P1
P35527	Keratin, type I cytoskeletal 9 (K1C9_HUMAN)	KRT9	14	41	14	P1
P35908	Keratin, type II cytoskeletal 2 epidermal (K22E_HUMAN)	KRT2	14	82	8	P1
P47929	Galectin-7 (LEG7_HUMAN)	LGALS7	3	8	3	P1
P60709	Actin, cytoplasmic 1 (ACTB_HUMAN)	ACTB	6	23	0	P1
P61626	Lysozyme C (LYSC_HUMAN)	LYZ	4	20	4	P1
P62736	Actin, aortic smooth muscle (ACTA_HUMAN)	ACTA2	5	20	0	P1
P68871	Hemoglobin subunit beta (HBB_HUMAN)	HBB	3	11	3	P1
P81605	Dermcidin (DCD_HUMAN)	DCD	2	75	2	P1
Q01469	Fatty acid-binding protein, epidermal (FABP5_HUMAN)	FABP5	3	14	3	P1
Q04695	Keratin, type I cytoskeletal 17 (K1C17_HUMAN)	KRT17	11	28	8	P1
Q08188	Protein-glutamine gamma-glutamyltransferase E (TGM3_HUMAN)	TGM3	8	28	8	P1
Q7RTS7	Keratin, type II cytoskeletal 74 (K2C74_HUMAN)	KRT74	3	13	1	P1
Q9NSB2	Keratin, type II cuticular Hb4 (KRT84_HUMAN)	KRT84	10	24	10	P1
Q9NZT1	Calmodulin-like protein 5 (CALL5_HUMAN)	CALML5	5	25	5	P1
A0M8Q6	Immunoglobulin lambda constant 7 (IGLC7_HUMAN)	IGLC7	2	7	0	P2
P01591	Immunoglobulin J chain (IGJ_HUMAN)	JCHAIN	5	12	5	P2
P01833	Polymeric immunoglobulin receptor (PIGR_HUMAN)	PIGR	13	27	13	P2
P01834	Immunoglobulin kappa constant (IGKC_HUMAN)	IGKC	5	35	5	P2
P01876	Immunoglobulin heavy constant alpha 1 (IGHA1_HUMAN)	IGHA1	8	25	7	P2
P01877	Immunoglobulin heavy constant alpha 2 (IGHA2_HUMAN)	IGHA2	2	2	1	P2
P02763	Alpha-1-acid glycoprotein 1 (A1AG1_HUMAN)	ORM1	2	3	2	P2
P04083	Annexin A1 (ANXA1_HUMAN)	ANXA1	10	25	10	P2
P04792	Heat shock protein beta-1 (HSPB1_HUMAN)	HSPB1	3	4	3	P2
P05164	Myeloperoxidase (PERM_HUMAN)	MPO	7	12	7	P2
P06733	Alpha-enolase (ENOA_HUMAN)	ENO1	3	8	2	P2
P06870	Kallikrein-1 (KLK1_HUMAN)	KLK1	2	8	2	P2
P07355	Annexin A2 (ANXA2_HUMAN)	ANXA2	3	6	3	P2
P09211	Glutathione S-transferase P (GSTP1_HUMAN)	GSTP1	2	3	2	P2
P09228	Cystatin-SA (CYTT_HUMAN)	CST2	4	23	4	P2
P0CG04	Immunoglobulin lambda constant 1 (IGLC1_HUMAN)	IGLC1	2	10	0	P2
P22531	Small proline-rich protein 2E (SPR2E_HUMAN)	SPRR2E	2	2	1	P2
P22532	Small proline-rich protein 2D (SPR2D_HUMAN)	SPRR2D	2	2	1	P2
P23280	Carbonic anhydrase 6 (CAH6_HUMAN)	CA6	3	6	3	P2
P27482	Calmodulin-like protein 3 (CALL3_HUMAN)	CALML3	4	9	4	P2
P31947	14-3-3 protein sigma (1433S_HUMAN)	SFN	3	4	1	P2
P31949	Protein S100-A11 (S10AB_HUMAN)	S100A11	2	6	2	P2
P35321	Cornifin-A (SPR1A_HUMAN)	SPRR1A	2	4	1	P2
P62258	14-3-3 protein epsilon (1433E_HUMAN)	YWHAE	3	4	1	P2
P62805	Histone H4 (H4_HUMAN)	HIST1H4A	4	9	4	P2
P63104	14-3-3 protein zeta/delta (1433Z_HUMAN)	YWHAZ	6	11	4	P2
Q01546	Keratin, type II cytoskeletal 2 oral (K22O_HUMAN)	KRT76	5	10	4	P2
Q14508	WAP four-disulfide core domain protein 2 (WFDC2_HUMAN)	WFDC2	2	4	2	P2
Q6P5S2	Protein LEG1 homolog (LEG1H_HUMAN)	LEG1	3	5	3	P2
Q8N1N4	Keratin, type II cytoskeletal 78 (K2C78_HUMAN)	KRT78	3	6	3	P2
Q96DA0	Zymogen granule protein 16 homolog B (ZG16B_HUMAN)	ZG16B	5	9	5	P2
Q96DR5	BPI fold-containing family A member 2 (BPIA2_HUMAN)	BPIFA2	3	3	3	P2
Q9HC84	Mucin-5B (MUC5B_HUMAN)	MUC5B	24	70	24	P2
Q9UBG3	Cornulin (CRNN_HUMAN)	CRNN	3	6	3	P2
Q9UGM3	Deleted in malignant brain tumors 1 protein (DMBT1_HUMAN)	DMBT1	4	11	4	P2
* P1 and P2 indicate first and second pass of the database search respectively
