# Supplementary material for: Proteomics as a new tool to study fingermark ageing in forensics
Source: Sci Rep. 2018 Nov 6;8:16425. doi: 10.1038/s41598-018-34791-z (PMC6219553; doi:10.1038/s41598-018-34791-z)
Supplement: Supplementary file 3 — TableS4 [file 41598_2018_34791_MOESM3_ESM.xlsx]

## Sheet: urine
Table S4. List of identified proteins in fingermarks originating from fingers contaminated with urine
Accession	Description	Gene Name	#Validated Peptides	#Validated Spectra	#Unique	search*
P02768	Serum albumin (ALBU_HUMAN)	ALB	16	224	16	P1
P35527	Keratin, type I cytoskeletal 9 (K1C9_HUMAN)	KRT9	13	238	13	P1
P13645	Keratin, type I cytoskeletal 10 (K1C10_HUMAN)	KRT10	13	205	13	P1
P04264	Keratin, type II cytoskeletal 1 (K2C1_HUMAN)	KRT1	9	179	6	P1
P35908	Keratin, type II cytoskeletal 2 epidermal (K22E_HUMAN)	KRT2	8	82	5	P1
P04259	Keratin, type II cytoskeletal 6B (K2C6B_HUMAN)	KRT6B	7	72	1	P1
P08779	Keratin, type I cytoskeletal 16 (K1C16_HUMAN)	KRT16	5	41	5	P1
P13647	Keratin, type II cytoskeletal 5 (K2C5_HUMAN)	KRT5	5	67	2	P1
P02533	Keratin, type I cytoskeletal 14 (K1C14_HUMAN)	KRT14	5	39	5	P1
P12273	Prolactin-inducible protein (PIP_HUMAN)	PIP	5	63	5	P1
P25311	Zinc-alpha-2-glycoprotein (ZA2G_HUMAN)	AZGP1	3	36	3	P1
P31151	Protein S100-A7 (S10A7_HUMAN)	S100A7	3	28	3	P1
Q9NZT1	Calmodulin-like protein 5 (CALL5_HUMAN)	CALML5	3	26	3	P1
Q01469	Fatty acid-binding protein, epidermal (FABP5_HUMAN)	FABP5	3	6	3	P1
P01036	Cystatin-S (CYTS_HUMAN)	CST4	3	8	3	P1
Q04695	Keratin, type I cytoskeletal 17 (K1C17_HUMAN)	KRT17	2	15	2	P1
P61626	Lysozyme C (LYSC_HUMAN)	LYZ	2	3	2	P1
P02760	Protein AMBP (AMBP_HUMAN)	AMBP	11	94	11	P2
P41222	Prostaglandin-H2 D-isomerase (PTGDS_HUMAN)	PTGDS	4	37	4	P2
P07911	Uromodulin (UROM_HUMAN)	UMOD	3	6	3	P2
P01042	Kininogen-1 (KNG1_HUMAN)	KNG1	3	18	3	P2
P98160	Basement membrane-specific heparan sulfate proteoglycan core protein (PGBM_HUMAN)	HSPG2	3	33	3	P2
P12830	Cadherin-1 (CADH1_HUMAN)	CDH1	3	9	3	P2
P01834	Immunoglobulin kappa constant (IGKC_HUMAN)	IGKC	3	74	3	P2
Q6EMK4	Vasorin (VASN_HUMAN)	VASN	3	23	3	P2
P02763	Alpha-1-acid glycoprotein 1 (A1AG1_HUMAN)	ORM1	2	10	2	P2
P08571	Monocyte differentiation antigen CD14 (CD14_HUMAN)	CD14	2	9	2	P2
P02766	Transthyretin (TTHY_HUMAN)	TTR	2	10	2	P2
P07602	Prosaposin (SAP_HUMAN)	PSAP	2	5	2	P2
P02787	Serotransferrin (TRFE_HUMAN)	TF	2	4	2	P2
P10153	Non-secretory ribonuclease (RNAS2_HUMAN)	RNASE2	2	17	2	P2
Q16769	Glutaminyl-peptide cyclotransferase (QPCT_HUMAN)	QPCT	2	8	2	P2
P0CG04	Immunoglobulin lambda constant 1 (IGLC1_HUMAN)	IGLC1	2	22	0	P2
Q8WVN6	Secreted and transmembrane protein 1 (SCTM1_HUMAN)	SECTM1	2	16	2	P2
P02652	Apolipoprotein A-II (APOA2_HUMAN)	APOA2	2	20	2	P2
P02765	Alpha-2-HS-glycoprotein (FETUA_HUMAN)	AHSG	2	7	2	P2
* P1 and P2 indicate first and second pass database search respectively
