# Supplementary material for: Proteomics as a new tool to study fingermark ageing in forensics
Source: Sci Rep. 2018 Nov 6;8:16425. doi: 10.1038/s41598-018-34791-z (PMC6219553; doi:10.1038/s41598-018-34791-z)
Supplement: Supplementary file 4 — TableS5 [file 41598_2018_34791_MOESM4_ESM.xlsx]

## Sheet: vaginal_fluid
Table S5. List of identified proteins in fingermarks originating from fingers contaminated with vaginal fluid
Accession	Description	Gene Name	#Validated Peptides	#Validated Spectra	#Unique	Search*
P13645	Keratin, type I cytoskeletal 10 (K1C10_HUMAN)	KRT10	16	89	14	P1
P04264	Keratin, type II cytoskeletal 1 (K2C1_HUMAN)	KRT1	14	83	10	P1
P04259	Keratin, type II cytoskeletal 6B (K2C6B_HUMAN)	KRT6B	13	98	1	P1
P13646	Keratin, type I cytoskeletal 13 (K1C13_HUMAN)	KRT13	13	101	7	P1
P02538	Keratin, type II cytoskeletal 6A (K2C6A_HUMAN)	KRT6A	12	92	1	P1
P19013	Keratin, type II cytoskeletal 4 (K2C4_HUMAN)	KRT4	10	60	8	P1
P13647	Keratin, type II cytoskeletal 5 (K2C5_HUMAN)	KRT5	8	72	4	P1
P15924	Desmoplakin (DESP_HUMAN)	DSP	6	27	6	P1
P02768	Serum albumin (ALBU_HUMAN)	ALB	6	64	6	P1
P35908	Keratin, type II cytoskeletal 2 epidermal (K22E_HUMAN)	KRT2	6	50	2	P1
P08779	Keratin, type I cytoskeletal 16 (K1C16_HUMAN)	KRT16	5	15	3	P1
P25311	Zinc-alpha-2-glycoprotein (ZA2G_HUMAN)	AZGP1	5	28	5	P1
Q9NZT1	Calmodulin-like protein 5 (CALL5_HUMAN)	CALML5	5	47	5	P1
P60709	Actin, cytoplasmic 1 (ACTB_HUMAN)	ACTB	5	23	0	P1
P02533	Keratin, type I cytoskeletal 14 (K1C14_HUMAN)	KRT14	4	19	2	P1
P31151	Protein S100-A7 (S10A7_HUMAN)	S100A7	4	18	4	P1
P62736	Actin, aortic smooth muscle (ACTA_HUMAN)	ACTA2	4	6	1	P1
P14923	Junction plakoglobin (PLAK_HUMAN)	JUP	3	8	3	P1
Q04695	Keratin, type I cytoskeletal 17 (K1C17_HUMAN)	KRT17	3	7	2	P1
P12273	Prolactin-inducible protein (PIP_HUMAN)	PIP	3	10	3	P1
P10599	Thioredoxin (THIO_HUMAN)	TXN	3	15	3	P1
P02788	Lactotransferrin (TRFL_HUMAN)	LTF	2	4	2	P1
Q01469	Fatty acid-binding protein, epidermal (FABP5_HUMAN)	FABP5	2	6	2	P1
P04406	Glyceraldehyde-3-phosphate dehydrogenase (G3P_HUMAN)	GAPDH	2	9	2	P1
P68871	Hemoglobin subunit beta (HBB_HUMAN)	HBB	2	9	2	P1
P0CG47	Polyubiquitin-B (UBB_HUMAN)	UBB	2	10	0	P1
P01040	Cystatin-A (CYTA_HUMAN)	CSTA	2	9	2	P1
P05109	Protein S100-A8 (S10A8_HUMAN)	S100A8	2	6	2	P1
Q09666	Neuroblast differentiation-associated protein AHNAK (AHNK_HUMAN)	AHNAK	33	106	33	P2
Q9NQ38	Serine protease inhibitor Kazal-type 5 (ISK5_HUMAN)	SPINK5	10	41	10	P2
Q9UBC9	Small proline-rich protein 3 (SPRR3_HUMAN)	SPRR3	7	28	7	P2
P04083	Annexin A1 (ANXA1_HUMAN)	ANXA1	7	47	7	P2
P07476	Involucrin (INVO_HUMAN)	IVL	6	12	6	P2
O60437	Periplakin (PEPL_HUMAN)	PPL	4	30	4	P2
Q9UBG3	Cornulin (CRNN_HUMAN)	CRNN	4	17	4	P2
P02647	Apolipoprotein A-I (APOA1_HUMAN)	APOA1	3	9	3	P2
P04792	Heat shock protein beta-1 (HSPB1_HUMAN)	HSPB1	3	14	3	P2
P63104	14-3-3 protein zeta/delta (1433Z_HUMAN)	YWHAZ	3	22	2	P2
Q14508	WAP four-disulfide core domain protein 2 (WFDC2_HUMAN)	WFDC2	3	17	3	P2
P04279	Semenogelin-1 (SEMG1_HUMAN)	SEMG1	3	10	3	P2
P07355	Annexin A2 (ANXA2_HUMAN)	ANXA2	2	8	2	P2
P32926	Desmoglein-3 (DSG3_HUMAN)	DSG3	2	18	2	P2
Q02487	Desmocollin-2 (DSC2_HUMAN)	DSC2	2	14	2	P2
P07737	Profilin-1 (PROF1_HUMAN)	PFN1	2	7	2	P2
P27482	Calmodulin-like protein 3 (CALL3_HUMAN)	CALML3	2	4	2	P2
P31949	Protein S100-A11 (S10AB_HUMAN)	S100A11	2	17	2	P2
P20810	Calpastatin (ICAL_HUMAN)	CAST	2	5	2	P2
P30086	Phosphatidylethanolamine-binding protein 1 (PEBP1_HUMAN)	PEBP1	2	5	2	P2
P31947	14-3-3 protein sigma (1433S_HUMAN)	SFN	2	8	1	P2
P05387	60S acidic ribosomal protein P2 (RLA2_HUMAN)	RPLP2	2	6	2	P2
Q02383	Semenogelin-2 (SEMG2_HUMAN)	SEMG2	2	15	2	P2
O60664	Perilipin-3 (PLIN3_HUMAN)	PLIN3	2	3	2	P2
P18510	Interleukin-1 receptor antagonist protein (IL1RA_HUMAN)	IL1RN	2	6	2	P2
* P1 and P2 indicate first and second pass database search, respectively
