# Supplementary material for: Proteomics as a new tool to study fingermark ageing in forensics
Source: Sci Rep. 2018 Nov 6;8:16425. doi: 10.1038/s41598-018-34791-z (PMC6219553; doi:10.1038/s41598-018-34791-z)
Supplement: Supplementary file 5 — TableS6 [file 41598_2018_34791_MOESM5_ESM.xlsx]

## Sheet: exclusion list
Table S6. Mass exclusion list
m/z	source
922.01	Purine
121.05	HP-0921
217.10	PEG
239.14	PEG
261.13	PEG
283.17	PEG
327.20	PEG
305.15	PEG
267.26	TBP
277.10	PEG
321.13	PEG
353.34	Triton
388.25	Polysiloxane
