# Supplementary material for: Proteomics as a new tool to study fingermark ageing in forensics
Source: Sci Rep. 2018 Nov 6;8:16425. doi: 10.1038/s41598-018-34791-z (PMC6219553; doi:10.1038/s41598-018-34791-z)
Supplement: Supplementary file 6 — TableS7 [file 41598_2018_34791_MOESM6_ESM.xlsx]

## Sheet: Protein ID
Table S7. List of identified peptides and proteins in fingermarks
Accession	Description	Gene Name	Andromeda Score	Peptide Sequence	Unique
P02768	Serum albumin	ALB	95.47	AVMDDFAAFVEK	yes
				DVFLGMFLYEYAR	yes
				FQNALLVRYTK	yes
				LCTVATLR	yes
				LVAASQAALGL	yes
				LVNEVTEFAK	yes
				PEVDVMCTAFHDNEETFLKK	yes
				QTALVELVK	yes
				RHPDYSVVLLLR	yes
				VFDEFKPLVEEPQNLIK	yes
P25311	Zinc-alpha-2-glycoprotein	AZGP1	90.88	AGEVQEPELR	yes
				AYLEEECPATLR	yes
				DYIEFNK	yes
				EIPAWVPFDPAAQITK	yes
				HVEDVPAFQALGSLNDLQFFR	yes
				YSLTYIYTGLSK	yes
Q9NZT1	Calmodulin-like protein 5	CALML5	84.99	AFDQDGDGHITVDELR	yes
				AFSAVDTDGNGTINAQELGAALK	yes
				AGELTPEEEAQYK	yes
				AGLEDLQVAFR	yes
				LISEVDSDGDGEISFQEFLTAAK	yes
				NLSEAQLR	yes
P31944	Caspase-14	CASP14	23.74	DSPQTIPTYTDALHVYSTVEGYIAYR	yes
				EGSEEDLDALEHMFR	yes
				LALILCVTK	yes
				LENLFEALNNK	yes
Q12873	Chromodomain-helicase-DNA-binding protein 3	CHD3	64.38	IEEIEREIIK	yes
				TIQTIVFLYSLYK	yes
P01040	Cystatin-A;Cystatin-A, N-terminally processed	CSTA	73.75	IPGGLSEAK	yes
				IPGGLSEAKPATPEIQEIVDK	yes
				LEAVQYK	yes
				NKDDELTGF	yes
				PATPEIQEIVDK	yes
				SLPGQNEDLVLTGYQVDK	yes
				TNETYGK	yes
				TNETYGKLEAVQYK	yes
				TQVVAGTNYYIK	yes
				VKPQLEEK	yes
P81605	Dermcidin	DCD	65.74	AVGGLGK	yes
				DAVEDLESVGK	yes
				DVLDSVL	yes
				ENAGEDPGLAR	yes
				LGKDAVEDLESVGK	yes
Q9H147	Deoxynucleotidyltransferase terminal-interacting protein 1	DNTTIP1	4.59	GSPLPKK	yes
				QVQRRGR	yes
P15924	Desmoplakin	DSP	12.84	AELIVQPELK	yes
				GLIDYETFK	yes
				LPVDIAYK	yes
				RQIEHCEGR	yes
				RRWEYENELSK	yes
				SVQNDSQAIAEVLNQLK	yes
				VVIVDPETNK	yes
Q01469	Fatty acid-binding protein, epidermal	FABP5	15.20	ATVQQLEGR	yes
				ELGVGIALR	yes
				ELGVGIALRK	yes
P20930	Filaggrin	FLG	42.94	KIDFTEFLLMVFK	yes
				STLLENIFAIINLFK	yes
Q5D862	Filaggrin-2	FLG2	12.85	HGTIHGQTGDTTR	yes
				QETTHGQTINTTR	yes
				SVVTVIDVFYK	yes
P69905	Hemoglobin subunit alpha	HBA1	96.33	FLASVSTVLTSK	yes
				MFLSFPTTK	yes
				VLSPADK	yes
P68871	Hemoglobin subunit beta	HBB	76.88	FFESFGDLSTPDAVMGNPK	yes
				LLVVYPWTQR	yes
				VHLTPEEK	yes
				VLGAFSDGLAHLDNLK	yes
				VNVDEVGGEALGR	yes
P14923	Junction plakoglobin	JUP	13.09	ALMGSPQLVAAVVR	yes
				LVQLLVK	yes
				NEGTATYAAAVLFR	yes
				VSVELTNSLFK	yes
P04264	Keratin, type II cytoskeletal 1	KRT1	323.31	AEAESLYQSK	yes
				AQYEDIAQK	yes
				DVDGAYMTK	yes
				DYQELMNTK	yes
				FSSCGGGGGSFGAGGGFGSR	yes
				GSGGGSSGGSIGGR	yes
				LALDLEIATYR	yes
				LDNLQQEIDFLTALYQAELSQMQTQISETNVILSMDNNR	yes
				LNDLEDALQQAK	yes
				NMQDMVEDYR	yes
				QISNLQQSISDAEQR	yes
				RSGGGGGRFSSCGGGGGSFGAGGGFGSR	yes
				SEIDNVKK	yes
				SISISVAR	yes
				SKAEAESLYQSK	yes
				SLDLDSIIAEVK	yes
				SLDLDSIIAEVKAQYEDIAQK	yes
				SLNNQFASFIDK	yes
				SLVNLGGSK	yes
				SRQFSSRSGYR	yes
				THNLEPYFESFINNLR	yes
				THNLEPYFESFINNLRR	yes
				TLLEGEESR	yes
				TNAENEFVTIK	yes
				WELLQQVDTSTR	yes
P13645	Keratin, type I cytoskeletal 10	KRT10	323.31	ADLEMQIESLTEELAYLK	yes
				ADLEMQIESLTEELAYLKK	yes
				AETECQNTEYQQLLDIK	yes
				ALEESNYELEGK	yes
				DAEAWFNEK	yes
				ELTTEIDNNIEQISSYK	yes
				GSLGGGFSSGGFSGGSFSR	yes
				GSSGGGCFGGSSGGYGGLGGFGGGSFR	yes
				LENEIQTYR	yes
				NQILNLTTDNANILLQIDNAR	yes
				NVQALEIELQSQLALK	yes
				NVSTGDVNVEMNAAPGVDLTQLLNNMR	yes
				QSLEASLAETEGR	yes
				SEITELR	yes
				SKELTTEIDNNIEQISSYK	yes
				SLLEGEGSSGGGGR	yes
				SQYEQLAEQNR	yes
				SSSSGSVGESSSK	yes
				TIDDLKNQILNLTTDNANILLQIDNAR	yes
				VLDELTLTK	no
				YCVQLSQIQAQISALEEQLQQIR	yes
				YENEVALR	yes
				QSVEADINGLR	no
				QSVEADINGLRR	no
				LAADDFR	no
				VTMQNLNDR	no
				LASYLDK	no
P13646	Keratin, type I cytoskeletal 13	KRT13	12.42	TDLEMQIESLNEELAYMKK	yes
				TIEELRDKILTATIENNR	yes
				VILEIDNAR	no
				VLDELTLSK	yes
				ALEEANADLEVK	no
				LEQEIATYR	no
P02533	Keratin, type I cytoskeletal 14	KRT14	198.25	APSTYGGGLSVSSSR	yes
				DAEEWFFTK	yes
				ILTATVDNANVLLQIDNAR	yes
				TMQNLEIELQSQLSMK	yes
				YETELNLR	yes
				ASLENSLEETK	no
				GSCGIGGGIGGGSSR	no
				ISSVLAGGSCR	no
				EVATNSELVQSGK	no
				SEISELR	no
				RVLDELTLAR	no
				VLDELTLAR	no
				EELAYLK	no
P08779	Keratin, type I cytoskeletal 16	KRT16	323.31	APSTYGGGLSVSSR	yes
				DAETWFLSK	yes
				EELAYLR	yes
				IIAATIENAQPILQIDNAR	yes
				QTVEADVNGLR	yes
				SEVTELR	yes
				TDLEMQIEGLKEELAYLR	yes
				VLQGLEIELQSQLSMK	yes
				YCMQLSQIQGLIGSVEEQLAQLR	yes
Q04695	Keratin, type I cytoskeletal 17	KRT17	32.53	ALEEANTELEVK	yes
				ILTATVDNANILLQIDNAR	yes
				LSVEADINGLR	yes
				TIEELQNK	yes
				TMQALEIELQSQLSMK	yes
				YCVQLSQIQGLIGSVEEQLAQLR	yes
P08727	Keratin, type I cytoskeletal 19	KRT19	96.05	APSIHGGSGGRGVSVSSARFVSSSSSGAYGGGYGGVLTASDGLLAGNEK	yes
				EVAGHTEQLQMSR	yes
				TDLEMQIEGLK	no
				IVLQIDNAR	no
P35908	Keratin, type II cytoskeletal 2 epidermal	KRT2	323.31	AAFGGSGGR	yes
				DVDNAYMIK	yes
				DYQELMNVK	yes
				FGGFGGPGGVGGLGGPGGFGPGGYPGGIHEVSVNQSLLQPLNVK	yes
				GFSSGSAVVSGGSR	yes
				GGGFGGGSSFGGGSGFSGGGFGGGGFGGGR	yes
				LNDLEEALQQAK	yes
				MSGDLSSNVTVSVTSSTISSNVASK	yes
				NVQDAIADAEQR	yes
				PINLEPIFQGYIDSLK	yes
				SISISVAGGGGGFGAAGGFGGR	yes
				SLVGLGGTK	yes
				STSSFSCLSR	yes
				TAAENDFVTLK	yes
				TSQNSELNNMQDLVEDYKK	yes
				VDLLNQEIEFLK	yes
				VDPEIQNVK	yes
				VIQRLQGEIAHVKK	yes
				VLYDAEISQIHQSVTDTNVILSMDNSR	yes
				YEELQVTVGR	yes
				YLDGLTAER	yes
				FLEQQNQVLQTK	no
				IEISELNR	no
Q15323	Keratin, type I cuticular Ha1	KRT31	81.09	SDLEAQVESLKEELLCLK	no
Q14525	Keratin, type I cuticular Ha3-II	KRT33B	6.58	SDLEAQMESLKEELLSLK	yes
				YSSQLSQVQSLITNVESQLAEIR	no
				LVVQIDNAK	no
O76011	Keratin, type I cuticular Ha4	KRT34	49.84	DSLENTLTESEAHYSSQLSQVQSLITNVESQLAEIR	yes
				LLVESDINSIR	yes
				ILDELTLCK	no
				QNQEYQVLLDVR	no
O76013	Keratin, type I cuticular Ha6	KRT36	40.71	LVLQIDNAK	yes
P19013	Keratin, type II cytoskeletal 4	KRT4	50.07	AEAEALYQTK	no
				NLDLDSIIAEVR	no
P13647	Keratin, type II cytoskeletal 5	KRT5	141.14	AQYEEIANR	yes
				ISISTSGGSFR	yes
				LAELEEALQK	yes
				NMQDLVEDFK	yes
				SLYNLGGSK	yes
				TTAENEFVMLK	yes
				VDALMDEINFMK	yes
				VSLAGACGVGGYGSR	yes
				YEELQQTAGR	yes
P02538	Keratin, type II cytoskeletal 6A	KRT6A	59.47	YEELQVTAGR	yes
				QLDSIVGER	no
				ADTLTDEINFLR	no
				AEAESWYQTK	no
				ISIGGGSCAISGGYGSR	no
				LEGLEDALQK	no
				QEIAEINR	no
				SLYGLGGSK	no
				TAAENEFVTLK	no
				AQYEEIAQR	no
				QNLEPLFEQYINNLR	no
				WTLLQEQGTK	no
				LALDVEIATYR	no
				LLEGEECR	no
				NLDLDSIIAEVK	no
				YEDEINKR	no
				FASFIDK	no
				FLEQQNK	no
P04259	Keratin, type II cytoskeletal 6B	KRT6B	149.67	NMQDLVEDLK	yes
				QLDNIVGER	yes
				RQLDNIVGER	yes
				RQLDNIVGERGR	yes
				SGFSSISVSR	yes
				YEELQITAGR	no
Q9NSB2	Keratin, type II cuticular Hb4	KRT84	53.03	LLEGEESR	no
				VAPATGDLLSTGTR	yes
				LGLDIEIATYR	no
				DLNMDCIIAEIK	no
				KSDLEANVEALIQEIDFLR	no
				LAELEGALQK	no
P35527	Keratin, type I cytoskeletal 9	KRT9	323.31	DIENQYETQITQIEHEVSSSGQEVQSSAK	yes
				DQIVDLTVGNNK	yes
				EEMSQLTGQNSGDVNVEINVAPGK	yes
				EIETYHNLLEGGQEDFESSGAGK	yes
				FEMEQNLR	yes
				FSSSGGGGGGGR	yes
				FSSSSGYGGGSSR	yes
				GGGGSFGYSYGGGSGGGFSASSLGGGFGGGSR	yes
				GGSGGSYGR	yes
				GPAAIQK	yes
				HGVQELEIELQSQLSK	yes
				IKFEMEQNLR	yes
				IQDWYDK	yes
				KDIENQYETQITQIEHEVSSSGQEVQSSAK	yes
				LASYLDKVQALEEANNDLENK	yes
				MTLDDFR	yes
				NYSPYYNTIDDLK	yes
				NYSPYYNTIDDLKDQIVDLTVGNNK	yes
				QEIECQNQEYSLLLSIK	yes
				QEYEQLIAK	yes
				QFSSSYLSR	yes
				QGVDADINGLR	yes
				QVLDNLTMEK	yes
				SDLEMQYETLQEELMALK	yes
				SDLEMQYETLQEELMALKK	yes
				SGGGGGGGLGSGGSIR	yes
				TLLDIDNTR	yes
				VQALEEANNDLENK	yes
				YCGQLQMIQEQISNLEAQITDVR	yes
P98164	Low-density lipoprotein receptor-related protein 2	LRP2	69.66	CSCDTGYMLESDGR	yes
				GLALDPR	yes
				QTLVNTTHR	yes
				RTGSLLPALPK	yes
				RTVVQYLNNPR	yes
P02788	Lactotransferrin	LTF	50.29	CAFSSQEPYFSYSGAFK	yes
				LADFALLCLDGK	yes
P13533	Myosin-6	MYH6	83.19	DIGAKQKMHDEE	yes
				LSYTQQMEDLK	yes
				QEAHFSLIHYAGTVDYNILGWLEKNKDPLNETVVALYQK	yes
				NLTEEMAGLDEIIAK	no
				SEAPPHIFSISDNAYQYMLTDRENQSILITGESGAGKTVNTK	no
P13535	Myosin-8	MYH8	40.45	ETQLHLDDALR	yes
				KLENDVSQLQSEVEEVIQESR	yes
				LQHELEEAEER	no
				TVRNDNSSRFGK	no
Q9BZA8	Protocadherin-11 Y-linked	PCDH11Y	10.14	AMVLVNVTDVNDNVPSIDIR	yes
				IDREKLCAGIPR	yes
				IEEDTGEIFTTGAR	yes
				YNWVTTPTTFK	yes
O15067	Phosphoribosylformylglycinamidine synthase	PFAS	35.29	CPACFVGTITGDRRIVLVDDR	yes
				EAPEPGMEVVK	yes
P12273	Prolactin-inducible protein	PIP	119.25	ELGICPDDAAVIPIK	yes
				FYTIEILK	yes
				SVRPNDEVTAVLAVQTELK	yes
				TVQIAAVVDVIR	yes
				TYLISSIPLQGAFNYK	yes
Q3KNS1	Patched domain-containing protein 3	PTCHD3	4.73	GFIQTTDVSSSAK	yes
				TNLADDIRER	yes
P31151	Protein S100-A7	S100A7	71.94	ENFPNFLSACDK	yes
				GTNYLADVFEK	yes
				IDFSEFLSLLGDIATDYHK	yes
				KGTNYLADVFEK	yes
				KIDFSEFLSLLGDIATDYHK	yes
				QSHGAAPCSGGSQ	yes
				SIIGMIDMFHK	yes
P05109	Protein S100-A8	S100A8	27.94	ALNSIIDVYHK	yes
				KSHEESHK	yes
				LLETECPQYIR	yes
P06702	Protein S100-A9	S100A9	25.94	DLQNFLK	yes
				NIETIINTFHQYSVK	yes
Q8IW75	Serpin A12	SERPINA12	81.81	IPSVLFLGK	yes
				MDERGTEGAAGTGAQTLPMETPLVVKIDK	yes
				NPTLGLAIFLAVLLTVK	yes
				VVDVSVPR	yes
Q7Z333	Probable helicase senataxin	SETX	6.79	DEEMSNSTSVIYSNLTR	yes
				DEICAKLSHVIK	yes
				KTKLISPQNLSVR	yes
				SLETSSALSPSLK	yes
				TLMENQHWNQLIQDAQK	yes
Q8TF72	Protein Shroom3	SHROOM3	11.78	RGVSAEYEVNSSALLLQGREAR	yes
				SSPATADKR	yes
				VGAPLPPAR	yes
Q92673	Sortilin-related receptor	SORL1	10.22	CQESGTCIPLSYK	yes
				DKYMFATKVVHLLGSEQQSSVQLWVSFGR	yes
				ENQEVILEEVR	yes
				GSILSHK	yes
				MSEDLSLEVCVPDPEFSGK	yes
				VAAVTSR	yes
Q6ZRS2	Helicase SRCAP	SRCAP	5.88	EYQHIGLDWLVTMYEKK	yes
				LSPAPPPGSSSLLK	yes
				PNPLLSPVEKR	yes
				TSADVEIR	yes
P10599	Thioredoxin	TXN	20.68	LEATINELV	yes
				TAFQEALDAAGDK	yes
P62987	Ubiquitin-60S ribosomal protein L40	UBA52	66.18	TITLEVEPSDTIENVK	no
				TLSDYNIQK	no
